# Supplementary material for: Polygenic discrimination of migratory phenotypes in an estuarine forage fish
Source: G3 (Bethesda). 2022 May 30;12(8):jkac133. doi: 10.1093/g3journal/jkac133 (PMC9339312; doi:10.1093/g3journal/jkac133)
Supplement: jkac133_Supplementary_Document_S3 [file jkac133_supplementary_document_s3.zip › Supplemental_Document_S3_G3-2022-403487.csv]

LD1	Chrom	Site	Position
0.0023528327345701213	lg02	11230464	lg02_11230464
0.0014454536406653202	lg22	3326494	lg22_3326494
0.0012641897967638645	lg15	7141930	lg15_7141930
0.0011811415674099364	lg08	6030973	lg08_6030973
0.0011305169490975384	lg10	6705651	lg10_6705651
0.0010200428410903264	lg04	5353056	lg04_5353056
0.0010167257318908253	lg04	2048952	lg04_2048952
9.266439135427438e-4	lg08	916842	lg08_916842
9.036340896522469e-4	lg15	4722533	lg15_4722533
8.981121241627957e-4	lg02	12096165	lg02_12096165
8.9543838891502e-4	lg26	1422916	lg26_1422916
8.842364061381339e-4	lg18	13560394	lg18_13560394
8.571685900651206e-4	lg05	3396946	lg05_3396946
8.362495337005707e-4	lg04	2048793	lg04_2048793
8.291399236801171e-4	lg04	2490428	lg04_2490428
8.285606624612421e-4	lg03	6690355	lg03_6690355
8.141077495847805e-4	lg16	1691976	lg16_1691976
7.817470946696412e-4	lg09	5917577	lg09_5917577
7.804031450456564e-4	lg21	4400078	lg21_4400078
7.742269710233388e-4	lg18	399102	lg18_399102
7.672661779887089e-4	lg14	5727455	lg14_5727455
7.606976288972112e-4	lg19	14241395	lg19_14241395
7.566865769624606e-4	lg13	14034090	lg13_14034090
7.481005979834327e-4	lg01	2834007	lg01_2834007
7.427294205144547e-4	lg03	9205224	lg03_9205224
7.394128438708864e-4	lg15	7139173	lg15_7139173
7.392303032652738e-4	scaffold	30	scaffold_30
7.375944037728439e-4	lg01	8748727	lg01_8748727
7.362337830751855e-4	lg18	11555238	lg18_11555238
7.269586013692118e-4	lg17	16414070	lg17_16414070
7.135935663575476e-4	lg15	2000778	lg15_2000778
7.054782522472289e-4	lg26	1433897	lg26_1433897
7.013124611235384e-4	lg03	11494258	lg03_11494258
6.974594596438763e-4	lg13	12996636	lg13_12996636
6.729691712233291e-4	lg15	5820708	lg15_5820708
6.726132384678269e-4	lg17	3169920	lg17_3169920
6.511696783346075e-4	lg06	3892495	lg06_3892495
6.385182670968357e-4	lg05	6848294	lg05_6848294
6.378611286771876e-4	lg24	3903890	lg24_3903890
6.376027453900285e-4	lg25	1473951	lg25_1473951
6.350841138925663e-4	lg06	13810185	lg06_13810185
6.278467245498169e-4	lg26	1250074	lg26_1250074
6.241720860044667e-4	lg08	12451091	lg08_12451091
6.213390614396223e-4	lg02	1705893	lg02_1705893
6.211379408396578e-4	lg04	4415104	lg04_4415104
6.123047884037175e-4	lg03	13941825	lg03_13941825
6.071013577494699e-4	lg16	4189619	lg16_4189619
6.048626119466592e-4	lg05	5886347	lg05_5886347
6.014424744724582e-4	lg18	7984845	lg18_7984845
6.006517061088857e-4	lg18	6597196	lg18_6597196
5.920430788115768e-4	lg20	2429747	lg20_2429747
5.897594288066756e-4	lg01	10308400	lg01_10308400
5.790648272778553e-4	lg10	3534707	lg10_3534707
5.788209723634633e-4	lg19	9512519	lg19_9512519
5.779494226522617e-4	lg12	6386613	lg12_6386613
5.704384535619958e-4	lg04	7612419	lg04_7612419
5.656077624903837e-4	lg01	5978281	lg01_5978281
5.643543411409286e-4	lg01	11294588	lg01_11294588
5.624322402228147e-4	lg03	7340751	lg03_7340751
5.55687167938755e-4	lg11	15161666	lg11_15161666
5.55247876790658e-4	lg15	2209172	lg15_2209172
5.55247876790658e-4	lg15	2209181	lg15_2209181
5.501629816500996e-4	lg11	2051418	lg11_2051418
5.479678530368714e-4	lg23	13060485	lg23_13060485
5.432779188647729e-4	lg12	3090118	lg12_3090118
5.431248697053198e-4	lg15	2285498	lg15_2285498
5.419615675349793e-4	lg09	14140041	lg09_14140041
5.381835055486103e-4	lg08	12138971	lg08_12138971
5.360870265057625e-4	lg15	2285552	lg15_2285552
5.329021309763632e-4	scaffold	31	scaffold_31
5.28149068852665e-4	lg13	6779902	lg13_6779902
5.21908168805643e-4	lg17	5117935	lg17_5117935
5.209569058655019e-4	lg06	11804438	lg06_11804438
5.199693263800102e-4	lg15	12666361	lg15_12666361
5.17158805010779e-4	lg15	1441761	lg15_1441761
5.11017816345502e-4	lg12	3090127	lg12_3090127
5.096997183684405e-4	lg08	8127430	lg08_8127430
5.081559511518398e-4	lg02	4122193	lg02_4122193
5.077672971846614e-4	lg09	2973335	lg09_2973335
5.065074580360986e-4	scaffold	146	scaffold_146
5.062246993544984e-4	lg16	2779217	lg16_2779217
5.054401382284631e-4	lg01	2201512	lg01_2201512
5.053081451193009e-4	lg11	4184506	lg11_4184506
5.027774922275837e-4	lg17	14078225	lg17_14078225
