# Supplementary material for: Polygenic discrimination of migratory phenotypes in an estuarine forage fish
Source: G3 (Bethesda). 2022 May 30;12(8):jkac133. doi: 10.1093/g3journal/jkac133 (PMC9339312; doi:10.1093/g3journal/jkac133)
Supplement: jkac133_Supplementary_Document_S4 [file jkac133_supplementary_document_s4.zip]

Archive with 1 entries (1 files):
- Supplemental_Document_S4_G3-2022-403487.html
